# Supplementary material for: Prenatal PM2.5 Exposure in Relation to Maternal and Newborn Telomere Length at Delivery
Source: Toxics. 2022 Jan 3;10(1):13. doi: 10.3390/toxics10010013 (PMC8780107; doi:10.3390/toxics10010013)
Supplement: Supplementary file 1 [file toxics-10-00013-s001.zip]

Archive with 1 entries (1 files):
- toxics-1455802-supplementary.pdf
